# Supplementary material for: Engaging New Parents in the Development of a Peer Nutrition Education Model Using Participatory Action Research
Source: Int J Environ Res Public Health. 2021 Dec 23;19(1):102. doi: 10.3390/ijerph19010102 (PMC8750105; doi:10.3390/ijerph19010102)
Supplement: Supplementary file 1 [file ijerph-19-00102-s001.zip]

Archive with 5 entries (4 files):
- ijerph-1455536-supplementary/
- ijerph-1455536-supplementary/Supplementary Table S1.pdf
- ijerph-1455536-supplementary/Supplementary Table S2.pdf
- ijerph-1455536-supplementary/Supplementary Table S3.pdf
- ijerph-1455536-supplementary/Supplementary Table S4.pdf
